# Supplementary material for: Molecular phylogenetics and mitogenomics of three avian dicrocoeliids (Digenea: Dicrocoeliidae) and comparison with mammalian dicrocoeliids
Source: Parasit Vectors. 2020 Feb 13;13:74. doi: 10.1186/s13071-020-3940-7 (PMC7020495; doi:10.1186/s13071-020-3940-7)
Supplement: Supplementary file 3 — Additional file 3: Table S2. Nucleotide composition and skewness of three newly sequenced dicrocoeliids mitochondrial genomes. [file 13071_2020_3940_MOESM3_ESM.xlsx]

## Sheet: Table S2
Additional file 3: Table S2. Nucleotide composition and skewness of three newly sequenced dicrocoeliids mitochondrial genomes.
Regions	Size (bp)	T(U)	C	A	G	AT(%)	GC(%)	GT(%)	AT skew	GC skew
Brachydistomum sp./Brachylecithum sp. /Lyperosomum longicauda
PCGs	10154/10160/10126	47.8/48/48.9	10/9.9/11	16.2/15.6/14	26/26.5/26.2	64/63.6/62.9	36/36.4/37.2	73.8/74.5/75.1	/-0.493/-0.51/-0.555	0.445/0.456/0.407
1st codon position	3385/3387/3376	44.7/45.0/49.1	12.6/12.3/9.1	16.8/17.2/14.0	25.9/25.5/27.9	61.5/62.2/63.1	38.5/37.8/37.0	70.6/70.5/77.0	-0.453/-0.446/-0.557	0.346/0.349/0.510
2nd codon position	3385/3387/3375	50.3/51.2/45.3	10.7/9.8/13.8	15.9/13.8/16.2	23.2/25.2/24.7	66.2/65.0/61.5	33.9/35.0/38.5	73.5/76.4/70.0	-0.519/-0.576/-0.474	0.370/0.438/0.285
3rd codon position	3384/3386/3375	48.5/47.7/52.2	6.6/7.6/10.3	16.0/15.7/11.8	28.8/29.0/25.8	64.5/63.4/64.0	35.4/36.6/36.1	77.3/76.7/78.0	-0.503/-0.505/-0.632	0.625/0.583/0.431
atp6	510/510/519	50.4/43.9/52.4	10.0/15.5/9.1	12.5/18.6/10.6	27.1/22.0/27.9	62.9/62.5/63.0	37.1/37.5/37.0	77.5/65.9/80.3	-0.601/-0.404/-0.664	0.460/0.173/0.510
cox1	1557/1551/1548	45.3/46.6/47.1	11.7/11.5/11.9	17.9/16.1/15.8	25.1/25.8/25.3	63.2/62.7/62.9	36.8/37.3/37.2	70.4/72.4/72.4	-0.433/-0.486/-0.498	0.365/0.382/0.360
cox2	633/639/591	41.4/37.7/41.3	11.4/11.9/14.0	19.4/18.6/17.9	27.8/31.8/26.7	60.8/56.3/59.2	39.2/43.7/40.7	69.2/69.5/68.0	-0.361/-0.339/-0.394	0.419/0.455/0.311
cox3	651/651/645	48.7/50.5/49.1	11.2/8.4/11.6	14.1/14.0/14.7	26.0/27.0/24.5	62.8/64.5/63.8	37.2/35.4/36.1	74.7/77.5/73.6	-0.550/-0.567/-0.539	0.397/0.524/0.356
cytb	1119/1110/1116	49.4/49.2/47.1	9.6/9.9/11.4	15.0/15.5/15.4	26.0/25.4/26.1	64.4/64.7/62.5	35.6/35.3/37.5	75.4/74.6/73.2	-0.534/-0.521/-0.507	0.462/0.439/0.392
nad1	907/904/906	47.5/47.0/49.4	9.3/10.1/10.4	16.3/17.3/13.6	26.9/25.7/26.6	63.8/64.3/63.0	36.2/35.8/37.0	74.4/72.7/76.0	-0.489/-0.463/-0.569	0.488/0.437/0.439
nad2	867/873/873	51.6/48.2/52.3	9.6/10.8/10.4	14.1/17.0/11.9	24.8/24.1/25.3	65.7/65.2/64.2	34.4/34.9/35.7	76.4/72.3/77.6	-0.571/-0.480/-0.629	0.443/0.382/0.417
nad3	349/349/346	45.0/54.4/53.5	9.7/6.6/7.2	19.2/13.2/12.1	26.1/25.8/27.2	64.2/67.6/65.6	35.8/32.4/34.4	71.1/80.2/80.7	-0.402/-0.610/-0.630	0.456/0.593/0.580
nad4	1269/1269/1284	48.4/50.8/47.7	10.2/8.3/12.3	15.4/14.2/14.2	26.0/26.7/25.8	63.8/65.0/61.9	36.2/35.0/38.1	74.4/77.5/73.5	-0.518/-0.564/-0.542	0.435/0.527/0.354
nad4L	270/264/270	46.3/50.4/46.7	6.3/7.2/8.1	20.0/16.3/14.4	27.4/26.1/30.7	66.3/66.7/61.1	33.7/33.3/38.8	73.7/76.5/77.4	-0.397/-0.511/-0.527	0.626/0.568/0.581
nad5	1572/1578/1578	49.3/48.5/50.6	8.1/8.3/10.3	16.5/13.8/12.7	26.1/29.4/26.4	65.8/62.3/63.3	34.2/37.7/36.7	75.4/77.9/77.0	-0.498/-0.558/-0.598	0.527/0.560/0.440
nad6	450/462/450	47.3/50.0/51.6	11.6/10.0/10.9	17.3/14.1/11.3	23.8/26.0/26.2	64.6/64.1/62.9	35.4/36.0/37.1	71.1/76.0/77.8	-0.464/-0.561/-0.640	0.346/0.446/0.413
rrnL	980/976/990	37.1/40.5/41.3	13.5/11.2/11.3	23.2/20.2/20.5	26.2/28.2/26.9	60.3/60.7/61.8	39.7/39.4/38.2	63.3/68.7/68.2	-0.232/-0.334/-0.337	0.321/0.432/0.407
rrnS	712/749/734	33.7/35.5/38.3	14.0/12.4/12.8	24.9/24.8/21.4	27.4/27.2/27.5	58.6/60.3/59.7	41.4/39.6/40.3	61.1/62.7/65.8	-0.151/-0.177/-0.283	0.322/0.374/0.365
tRNAs	1320/1273/1434	38.4/36.1/37.9	12.4/13.0/13.5	21.9/21.8/19.5	27.3/29.2/29.1	60.3/57.9/57.4	39.7/42.2/42.6	65.7/65.3/67.0	-0.274/-0.247/-0.322	0.374/0.385/0.365
rRNAs	1692/1725/1724	35.7/38.3/40.0	13.7/11.7/11.9	23.9/22.2/20.9	26.7/27.8/27.1	59.6/60.5/60.9	40.4/39.5/39.0	62.4/66.1/67.1	-0.198/-0.266/-0.314	0.322/0.407/0.389
Full genome	13353/13275/14567	45.4/45.5/45.7	10.6/10.4/11.3	17.7/17.0/16.4	26.3/27.1/26.5	63.1/62.5/62.1	36.9/37.5/37.8	71.7/72.6/72.2	-0.438/-0.457/-0.471	0.423/0.444/0.401
